# Supplementary material for: A new long-proboscid genus of Pseudopolycentropodidae (Mecoptera) from the Middle Jurassic of China and its plant-host specializations
Source: Zookeys. 2011 Sep 24;(130):281–97. doi: 10.3897/zookeys.130.1641 (PMC3260766; doi:10.3897/zookeys.130.1641)
Supplement: XML Treatment for Sinopolycentropus [file zookeys.130.1641-treatment1.xml]

<!DOCTYPE tp:taxon-treatment
  PUBLIC "-//TaxonX//DTD Taxonomic Treatment Publishing DTD v0 20100105//EN" "tax-treatment-NSO.dtd">
<tp:taxon-treatment xmlns:tp="http://www.plazi.org/taxpub"><tp:treatment-meta><mixed-citation publication-type="journal"><person-group><name><surname>Shih</surname><given-names>ChungKun</given-names></name><name><surname>Yang</surname><given-names>Xiaoguang</given-names></name><name><surname>Labandeira</surname><given-names>Conrad C.</given-names></name><name><surname>Ren</surname><given-names>Dong</given-names></name></person-group><article-title>A new long-proboscid genus of Pseudopolycentropodidae (Mecoptera) from the Middle Jurassic of China  and its plant-host specializations</article-title><source>Zookeys</source><day>24</day><month>9</month><year>2011</year><volume>2011</volume><issue>130</issue><fpage>281</fpage><lpage>297</lpage><pub-id pub-id-type="doi">10.3897/zookeys.130.1641</pub-id></mixed-citation></tp:treatment-meta><tp:nomenclature><label>Genus</label><tp:taxon-name>
                        	<tp:taxon-name-part taxon-name-part-type="genus">Sinopolycentropus</tp:taxon-name-part>
                        	<object-id xmlns:xlink="http://www.w3.org/1999/xlink" xlink:type="simple">urn:lsid:zoobank.org:act:2C136D49-76A0-4BA4-8991-445366C376E5</object-id>
                        	<object-id xmlns:xlink="http://www.w3.org/1999/xlink" xlink:type="simple">http://species-id.net/wiki/Sinopolycentropus</object-id>
                        </tp:taxon-name><tp:taxon-authority>Shih, Yang, Labandeira &amp; Ren</tp:taxon-authority><tp:taxon-status xmlns:xlink="http://www.w3.org/1999/xlink" xlink:type="simple">gen. n.</tp:taxon-status></tp:nomenclature><tp:treatment-sec sec-type="Type species"><title>Type species.</title><p><italic><tp:taxon-name>Sinopolycentropus rasnitsyni</tp:taxon-name></italic> Shih, Yang, Labandeira &amp; Ren, sp. n.</p></tp:treatment-sec><tp:treatment-sec sec-type="Etymology"><title>Etymology.</title><p>The generic name is a combination of the prefix “<italic>Sino</italic>” for China, and a shortened version, with the infix removed, of the type genus of its referred family, “<italic><tp:taxon-name>Pseudopolycentropus</tp:taxon-name></italic>”. The gender is masculine.</p></tp:treatment-sec><tp:treatment-sec sec-type="Diagnosis"><title>Diagnosis.</title><p>Forewing broad and rounded, triangular in overall shape, with base of Sc merging with R; R2+R3 forking earlier than R4+R5 forking. Antennae moniliform, compact, robust and thick, multiarticulate with annulate hairs. Distinct, multiarticulate labial palps and long occipital bristles also distinguish this taxon from all previously described <tp:taxon-name>Pseudopolycentropodidae</tp:taxon-name> except for <italic><tp:taxon-name>Parapolycentropus</tp:taxon-name></italic> Grimaldi &amp; Rasnitsyn 2005.</p></tp:treatment-sec><tp:treatment-sec sec-type="Remarks"><title>Remarks.</title><p>This genus can be assigned to the <tp:taxon-name>Pseudopolycentropodidae</tp:taxon-name> by a short Sc, simple R1, Rs with four branches, M with five branches, a dc cell present, and a simple CuA. It can be differentiated readily from all other genera of <tp:taxon-name>Pseudopolycentropodidae</tp:taxon-name> by the base of Sc merging with R, R2+R3 forking earlier than R4+R5, and moniliform antennae consisting of compact, robust, relatively short, articles with annulate hairs. Distinctive labial palps and long occipital bristles also distinguish this taxon from all previously described <tp:taxon-name>Pseudopolycentropodidae</tp:taxon-name> except for <italic><tp:taxon-name>Parapolycentropus</tp:taxon-name></italic>. In addition, body length of <italic><tp:taxon-name>Sinopolycentropus</tp:taxon-name></italic> (5.5 mm) is shorter than that of <italic><tp:taxon-name>Pseudopolycentropus</tp:taxon-name></italic> (6.5 to 7.5 mm), but longer than that of <italic><tp:taxon-name>Parapolycentropus</tp:taxon-name></italic> (3.0 mm).</p></tp:treatment-sec></tp:taxon-treatment>
